# Supplementary material for: Global gene expression profiling of JMJD6- and JMJD4-depleted mouse NIH3T3 fibroblasts
Source: Sci Data. 2016 Apr 12;3:160022. doi: 10.1038/sdata.2016.22 (PMC4828940; doi:10.1038/sdata.2016.22)
Supplement: Supplementary file 1 [file sdata201622-isa1.zip]

Archive with 3 entries (3 files):
- i_Investigation.txt
- s_study_Imbalzano.txt
- a_assay_Imbalzano.txt
