# Supplementary material for: Global gene expression profiling of JMJD6- and JMJD4-depleted mouse NIH3T3 fibroblasts
Source: Sci Data. 2016 Apr 12;3:160022. doi: 10.1038/sdata.2016.22 (PMC4828940; doi:10.1038/sdata.2016.22)
Supplement: Supplementary file 1 [file sdata201622-isa1.zip › i_Investigation.txt]

# Investigation File generated for Scientific Data with Investigation File Authoring Tool version 0.1.0 on 15/03/2016 - This metadata file is CC0
ONTOLOGY SOURCE REFERENCE
Term Source Name	NCBITAXON	BTO	OBI	NCIT	BAO	ERO
Term Source File	http://data.bioontology.org/ontologies/NCBITAXON	http://data.bioontology.org/ontologies/BTO	http://data.bioontology.org/ontologies/OBI	http://data.bioontology.org/ontologies/NCIT	http://data.bioontology.org/ontologies/BAO	http://data.bioontology.org/ontologies/ERO
Term Source Version	2015AA	unknown	2014-08-18	16.01d	2.0	2013-08-02
Term Source Description	National Center for Biotechnology Information (NCBI) Organismal Classification	BRENDA Tissue and Enzyme Source Ontology	Ontology for Biomedical Investigations	National Cancer Institute Thesaurus	BioAssay Ontology	Eagle-I Research Resource Ontology
INVESTIGATION
Investigation Identifier
Investigation Title
Investigation Description
Investigation Submission Date
Investigation Public Release Date
INVESTIGATION PUBLICATIONS
Investigation PubMed ID
Investigation Publication DOI
Investigation Publication Author List
Investigation Publication Title
Investigation Publication Status
Investigation Publication Status Term Accession Number
Investigation Publication Status Term Source REF
INVESTIGATION CONTACTS
Investigation Person Last Name
Investigation Person Mid Initials
Investigation Person First Name
Investigation Person Address
Investigation Person Phone
Investigation Person Fax
Investigation Person Email
Investigation Person Affiliation
Investigation Person Roles
Investigation Person Roles Term Accession Number
Investigation Person Roles Term Source REF
STUDY
Study Identifier	10.1038/sdata.2016.22
Study Title	Global gene expression profiling of JMJD6- and JMJD4-depleted mouse NIH3T3 fibroblasts
Study Submission Date	13/01/2016
Study Public Release Date	12/04/2016
Study Description	http://www.nature.com/articles/sdata201622#abstract
Study File Name	s_study_Imbalzano.txt
Comment[Subject Keywords]	///;///;///;//
Comment[Manuscript Licence]	CC BY-4.0
Comment[Experimental Metadata Licence]	CC0
Comment[Supplementary Information File Name]	
Comment[Supplementary Information File Type]	x-zip-compressed
Comment[Supplementary Information File URL]	http://www.nature.com/articles/sdata201622#supplementary-information
Comment[Data Repository]	Gene Expression Omnibus
Comment[Data Record Accession]	GSE76758
Comment[Data Record URI]	http://www.ncbi.nlm.nih.gov/geo/query/acc.cgi?acc=GSE76758
STUDY DESIGN DESCRIPTORS
Study Design Type	parallel group design	RNA Interference
Study Design Type Term Accession Number	OBI:0500006	NCIT:C20153
Study Design Type Term Source REF	OBI	NCIT
STUDY PUBLICATIONS
Study PubMed ID
Study Publication DOI
Study Publication Author List
Study Publication Title
Study Publication Status
Study Publication Status Term Accession Number
Study Publication Status Term Source REF
STUDY FACTORS
Study Factor Name	replicate number	shRNA treatment
Study Factor Type	biological replicate role	shRNA
Study Factor Type Term Accession Number	OBI:0000198	BAO:0000323
Study Factor Type Term Source REF	OBI	BAO
STUDY ASSAYS
Study Assay Measurement Type	transcription profiling assay
Study Assay Measurement Type Term Accession Number	OBI:0000424
Study Assay Measurement Type Term Source REF	OBI
Study Assay Technology Type	DNA microarray
Study Assay Technology Type Term Accession Number	OBI:0400148
Study Assay Technology Type Term Source REF	OBI
Study Assay Technology Platform	Affymetrix GeneChip Mouse Exon 1.0 ST Array
Study Assay File Name	a_assay_Imbalzano.txt
STUDY PROTOCOLS
Study Protocol Name	Cell culture	Plasmid construction and virus transduction	RNA isolation and real-time qPCR analysis	Microarray analysis
Study Protocol Type	cell culture	plasmid construction	RNA extraction	microarray assay
Study Protocol Type Term Accession Number	OBI:0001876	ERO:0001308	OBI:0666666	OBI:0001985
Study Protocol Type Term Source REF	OBI	ERO	OBI	OBI
Study Protocol Description				
Study Protocol URI	""	""	""	""
Study Protocol Version				
Study Protocol Parameters Name	""	""	""	array; analysis type
Study Protocol Parameters Name Term Accession Number	""	""	""	""
Study Protocol Parameters Name Term Source REF	""	""	""	""
Study Protocol Components Name	""	""	""	""
Study Protocol Components Type	""	""	""	""
Study Protocol Components Type Term Accession Number	""	""	""	""
Study Protocol Components Type Term Source REF	""	""	""	""
STUDY CONTACTS
Study Person Last Name	Hu	Imbalzano
Study Person First Name	Yu-Jie	Anthony N.
Study Person Mid Initials		
Study Person Email	""	Anthony.Imbalzano@umassmed.edu
Study Person Phone		
Study Person Fax		
Study Person Address		
Study Person Affiliation	Department of Cell and Developmental Biology, University of Massachusetts Medical School, Worcester, Massachusetts 01655, USA	Department of Cell and Developmental Biology, University of Massachusetts Medical School, Worcester, Massachusetts 01655, USA
Study Person Roles		
Study Person Roles Term Accession Number		
Study Person Roles Term Source REF		
Comment[Study Person ORCID]		
Comment[Funder]		
Comment[FundRef ID]		
Comment[Funder Term Source REF]		
Comment[Grant Identifier]		
