# Supplementary material for: Global gene expression profiling of JMJD6- and JMJD4-depleted mouse NIH3T3 fibroblasts
Source: Sci Data. 2016 Apr 12;3:160022. doi: 10.1038/sdata.2016.22 (PMC4828940; doi:10.1038/sdata.2016.22)
Supplement: Supplementary file 1 [file sdata201622-isa1.zip › s_study_Imbalzano.txt]

Source Name	Characteristics[organism]	Term Source REF	Term Accession Number	Characteristics[cell line]	Term Source REF	Term Accession Number	Protocol REF	Protocol REF	Sample Name	Factor Value[replicate number]	Factor Value[shRNA treatment]
NIH-3T3 cell	Mus musculus	NCBITAXON	NCBITaxon:10090	NIH-3T3 cell	BTO	BTO:0000944	Cell culture	Plasmid construction and virus transduction	shCtrl_R1	biological replicate 1	Control shRNA-treated
NIH-3T3 cell	Mus musculus	NCBITAXON	NCBITaxon:10090	NIH-3T3 cell	BTO	BTO:0000944	Cell culture	Plasmid construction and virus transduction	shCtrl_R2	biological replicate 2	Control shRNA-treated
NIH-3T3 cell	Mus musculus	NCBITAXON	NCBITaxon:10090	NIH-3T3 cell	BTO	BTO:0000944	Cell culture	Plasmid construction and virus transduction	shJMJD6_R1	biological replicate 1	JMJD6 shRNA-treated
NIH-3T3 cell	Mus musculus	NCBITAXON	NCBITaxon:10090	NIH-3T3 cell	BTO	BTO:0000944	Cell culture	Plasmid construction and virus transduction	shJMJD6_R2	biological replicate 2	JMJD6 shRNA-treated
NIH-3T3 cell	Mus musculus	NCBITAXON	NCBITaxon:10090	NIH-3T3 cell	BTO	BTO:0000944	Cell culture	Plasmid construction and virus transduction	shJMJD4_R1	biological replicate 1	JMJD4 shRNA-treated
NIH-3T3 cell	Mus musculus	NCBITAXON	NCBITaxon:10090	NIH-3T3 cell	BTO	BTO:0000944	Cell culture	Plasmid construction and virus transduction	shJMJD4_R2	biological replicate 2	JMJD4 shRNA-treated
