# Supplementary material for: Global gene expression profiling of JMJD6- and JMJD4-depleted mouse NIH3T3 fibroblasts
Source: Sci Data. 2016 Apr 12;3:160022. doi: 10.1038/sdata.2016.22 (PMC4828940; doi:10.1038/sdata.2016.22)
Supplement: Supplementary file 1 [file sdata201622-isa1.zip › a_assay_Imbalzano.txt]

Sample Name	Protocol REF	Protocol REF	Parameter Value[array]	Parameter Value[analysis type]	Assay Name	Raw Data File	Comment [Raw Data File URI]	Comment [Data Repository]	Comment [Data Record Accession]	Comment [Data Record URI]	Factor Value[replicate number]	Factor Value[shRNA treatment]
shCtrl_R1	RNA isolation and real-time qPCR analysis	Microarray analysis	Affymetrix GeneChip Mouse Exon 1.0 ST Array	gene level analysis	shCtrl_R1_ gene	GSM2037236	http://www.ncbi.nlm.nih.gov/geo/query/acc.cgi?acc=GSM2037236	Gene Expression Omnibus	GSE76758	http://www.ncbi.nlm.nih.gov/geo/query/acc.cgi?acc=GSE76758	biological replicate 1	Control shRNA-treated
shCtrl_R1	RNA isolation and real-time qPCR analysis	Microarray analysis	Affymetrix GeneChip Mouse Exon 1.0 ST Array	exon level analysis	shCtrl_R1_ exon	GSM2037237	http://www.ncbi.nlm.nih.gov/geo/query/acc.cgi?acc=GSM2037237	Gene Expression Omnibus	GSE76758	http://www.ncbi.nlm.nih.gov/geo/query/acc.cgi?acc=GSE76758	biological replicate 1	Control shRNA-treated
shCtrl_R2	RNA isolation and real-time qPCR analysis	Microarray analysis	Affymetrix GeneChip Mouse Exon 1.0 ST Array	gene level analysis	shCtrl_R2_ gene	GSM2037238	http://www.ncbi.nlm.nih.gov/geo/query/acc.cgi?acc=GSM2037238	Gene Expression Omnibus	GSE76758	http://www.ncbi.nlm.nih.gov/geo/query/acc.cgi?acc=GSE76758	biological replicate 2	Control shRNA-treated
shCtrl_R2	RNA isolation and real-time qPCR analysis	Microarray analysis	Affymetrix GeneChip Mouse Exon 1.0 ST Array	exon level analysis	shCtrl_R2_ exon	GSM2037239	http://www.ncbi.nlm.nih.gov/geo/query/acc.cgi?acc=GSM2037239	Gene Expression Omnibus	GSE76758	http://www.ncbi.nlm.nih.gov/geo/query/acc.cgi?acc=GSE76758	biological replicate 2	Control shRNA-treated
shJMJD6_R1	RNA isolation and real-time qPCR analysis	Microarray analysis	Affymetrix GeneChip Mouse Exon 1.0 ST Array	gene level analysis	shJMJD6_R1_ gene	GSM2037240	http://www.ncbi.nlm.nih.gov/geo/query/acc.cgi?acc=GSM2037240	Gene Expression Omnibus	GSE76758	http://www.ncbi.nlm.nih.gov/geo/query/acc.cgi?acc=GSE76758	biological replicate 1	JMJD6 shRNA-treated
shJMJD6_R1	RNA isolation and real-time qPCR analysis	Microarray analysis	Affymetrix GeneChip Mouse Exon 1.0 ST Array	exon level analysis	shJMJD6_R1_ exon	GSM2037241	http://www.ncbi.nlm.nih.gov/geo/query/acc.cgi?acc=GSM2037241	Gene Expression Omnibus	GSE76758	http://www.ncbi.nlm.nih.gov/geo/query/acc.cgi?acc=GSE76758	biological replicate 1	JMJD6 shRNA-treated
shJMJD6_R2	RNA isolation and real-time qPCR analysis	Microarray analysis	Affymetrix GeneChip Mouse Exon 1.0 ST Array	gene level analysis	shJMJD6_R2_ gene	GSM2037242	http://www.ncbi.nlm.nih.gov/geo/query/acc.cgi?acc=GSM2037242	Gene Expression Omnibus	GSE76758	http://www.ncbi.nlm.nih.gov/geo/query/acc.cgi?acc=GSE76758	biological replicate 2	JMJD6 shRNA-treated
shJMJD6_R2	RNA isolation and real-time qPCR analysis	Microarray analysis	Affymetrix GeneChip Mouse Exon 1.0 ST Array	exon level analysis	shJMJD6_R2_ exon	GSM2037243	http://www.ncbi.nlm.nih.gov/geo/query/acc.cgi?acc=GSM2037243	Gene Expression Omnibus	GSE76758	http://www.ncbi.nlm.nih.gov/geo/query/acc.cgi?acc=GSE76758	biological replicate 2	JMJD6 shRNA-treated
shJMJD4_R1	RNA isolation and real-time qPCR analysis	Microarray analysis	Affymetrix GeneChip Mouse Exon 1.0 ST Array	gene level analysis	shJMJD4_R1_ gene	GSM2037244	http://www.ncbi.nlm.nih.gov/geo/query/acc.cgi?acc=GSM2037244	Gene Expression Omnibus	GSE76758	http://www.ncbi.nlm.nih.gov/geo/query/acc.cgi?acc=GSE76758	biological replicate 1	JMJD4 shRNA-treated
shJMJD4_R1	RNA isolation and real-time qPCR analysis	Microarray analysis	Affymetrix GeneChip Mouse Exon 1.0 ST Array	exon level analysis	shJMJD4_R1_ exon	GSM2037245	http://www.ncbi.nlm.nih.gov/geo/query/acc.cgi?acc=GSM2037245	Gene Expression Omnibus	GSE76758	http://www.ncbi.nlm.nih.gov/geo/query/acc.cgi?acc=GSE76758	biological replicate 1	JMJD4 shRNA-treated
shJMJD4_R2	RNA isolation and real-time qPCR analysis	Microarray analysis	Affymetrix GeneChip Mouse Exon 1.0 ST Array	gene level analysis	shJMJD4_R2_ gene	GSM2037246	http://www.ncbi.nlm.nih.gov/geo/query/acc.cgi?acc=GSM2037246	Gene Expression Omnibus	GSE76758	http://www.ncbi.nlm.nih.gov/geo/query/acc.cgi?acc=GSE76758	biological replicate 2	JMJD4 shRNA-treated
shJMJD4_R2	RNA isolation and real-time qPCR analysis	Microarray analysis	Affymetrix GeneChip Mouse Exon 1.0 ST Array	exon level analysis	shJMJD4_R2_ exon	GSM2037247	http://www.ncbi.nlm.nih.gov/geo/query/acc.cgi?acc=GSM2037247	Gene Expression Omnibus	GSE76758	http://www.ncbi.nlm.nih.gov/geo/query/acc.cgi?acc=GSE76758	biological replicate 2	JMJD4 shRNA-treated
